# Supplementary material for: Physicochemical Properties and Transdermal Absorption of a Flurbiprofen and Lidocaine Complex in the Non-Crystalline Form
Source: Pharmaceutics. 2023 Jan 18;15(2):318. doi: 10.3390/pharmaceutics15020318 (PMC9961180; doi:10.3390/pharmaceutics15020318)
Supplement: Supplementary file 1 [file pharmaceutics-15-00318-s001.zip]

Archive with 1 entries (1 files):
- pharmaceutics-2113363-supplementary.pdf
